# Supplementary material for: Analgesia linked to Nav1.7 loss of function requires µ- and δ-opioid receptors
Source: Wellcome Open Res. 2018 Aug 16;3:101. [Version 1] doi: 10.12688/wellcomeopenres.14687.1 (PMC6134336; doi:10.12688/wellcomeopenres.14687.1)
Supplement: Supplementary file 2 [file wellcomeopenres-3-15991-s0001.tgz]

Archive with 1 entries (1 files):
- a13f23c4-1244-48b0-a210-d40d53741f4e.docx
